# Supplementary material for: Burnout in Pediatric Oncology: Team Building and Clay Therapy as a Strategy to Improve Emotional Climate and Group Dynamics in a Nursing Staff
Source: Cancers (Basel). 2025 Mar 25;17(7):1099. doi: 10.3390/cancers17071099 (PMC11988093; doi:10.3390/cancers17071099)
Supplement: Supplementary file 1 [file cancers-17-01099-s001.zip]

Archive with 1 entries (1 files):
- cancers-3506982-supplementary.pdf
